# Supplementary material for: The MabZIP5–MaMYB69 module cooperates with MaERF55 to modulate banana fruit ripening via cell wall degradation
Source: Hortic Res. 2025 Oct 17;13(1):uhaf275. doi: 10.1093/hr/uhaf275 (PMC12881857; doi:10.1093/hr/uhaf275)
Supplement: Web_Material_uhaf275 [file web_material_uhaf275.zip]

Archive with 3 entries (3 files):
- Figure S1-S9-09.16.docx
- Table S1-MaMYB69-0911.xlsx
- Text S1-MaMYB69-0910.docx
