# Supplementary material for: The MabZIP5–MaMYB69 module cooperates with MaERF55 to modulate banana fruit ripening via cell wall degradation
Source: Hortic Res. 2025 Oct 17;13(1):uhaf275. doi: 10.1093/hr/uhaf275 (PMC12881857; doi:10.1093/hr/uhaf275)
Supplement: Web_Material_uhaf275 [file web_material_uhaf275.zip › Table S1-MaMYB69-0911.xlsx]

## Sheet: Sheet1
Supplementary Table S1. Primers used in this study.
Aassy	Primer name	Primer sequence	Restriction site
qRT-PCR	MaMYB69-qF	ATCTTGTCCAGGTGCTGACC
	MaMYB69-qR	CTGCAACAGCCAACCATGAG
	MaMYB151-qF	GCATGGTGACTCTGGTGGAA
	MaMYB151-qR	TGGTGCAGAGTGTTGTTGGT
	MaMYB177-qF	CGCTTATGGCGAGGCTTTTC
	MaMYB177-qR	GTTATGCCCACTGCTCACCT
	MaPE-qF	CGCTGGCTGGACTACCTTTC
	MaPE-qR	AGAATTGTCGGAGGGAGTGC
	MaPL1-qF	CACAGGAGAGCGAGTGGAAG
	MaPL1-qR	CAGAGACAGTGATGGTCCCG
	MaGAL-qF	GGTGCGATTACAGAGGGACA
	MaGAL-qR	AGTGCTACTCTTTTCACCATTGA
	MaPG3-qF	GCTTGGAGACCCTCATTGCT
	MaPG3-qR	GTACCTCCACACCACCAAGG
	MaERF55-qF	TCTCCTGCTGAAATCCGAGC
	MaERF55-qR	AGCTTGTTAGGCTTCGGAGG
	MabZIP5-qF	AATCGGGCGAATCAAAGTAA
	MabZIP5-qR	ACACCAGTTTCCAAGGGCAT
	CAC-qF	CTCCTATGTTGCTCGCTTATG
	CAC-qR	GGCTACTACTTCGGTTCTTTC
	SlPL-qF	ACTGTGGATTATTTTCGCGAGG
	SlPL-qR	CACCATAGCATTTCCACCTTGT
	SlPE3-qF	GGCTAAGTGGTGTGCTTACAAA
	SlPE3-qR	CCCTGCCTCAAAACTTCATCAT
	SlTBG4-qF	AAATGGTGAAGGCGTAGGTCG
	SlTBG4-qR	AGGTTGTCCGCAGTTAGTCTGG
	SlPG2-qF	TTCAGGTCCATGCAGATCTTCT
	SlPG2-qR	CACCATACTTGTCCATTGCCAT
	SlUBI-qF	GCCGACTACAACATCCAGAAGG
	SlUBI-qR	TGCAACACAGCGAGCTTAACC
Subcellular localization	pEAQ-MaMYB69-GFP-F	ATTCTGCCCAAATTCGCGACCGGTATGGGGAGGTCACCATGCTGCG	Age I
	pEAQ-MaMYB69-GFP-R	CTTCTCCTTTGCTAGTCATTGGTGTGTTGGGCCATGATGAGA
	pEAQ-MaMYB151-GFP-F	ATTCTGCCCAAATTCGCGACCGGTATGGCTCCGAATGAGCTAAAGC
	pEAQ-MaMYB151-GFP-R	CTTCTCCTTTGCTAGTCATTGTTGCTCCAACACCTAGGAAATC
	pEAQ-MaMYB177-GFP-F	ATTCTGCCCAAATTCGCGACCGGTATGGGGCACCAACCGCAGAAATC
	pEAQ-MaMYB177-GFP-R	CTTCTCCTTTGCTAGTCATAACTCCAACACCCATGAAATCG
	pEAQ-MaERF55-GFP-F	ATTCTGCCCAAATTCGCGACCGGTATGGCGACAGCTATGGATGTG
	pEAQ-MaERF55-GFP-R	CTTCTCCTTTGCTAGTCATATCCGAGGAGAGAACGGAATCC
Y2H assay	BD-MaMYB69-F	CATGGAGGCCGAATTCATGGGGAGGTCACCATGCTGCG	Eco RI
	BD-MaMYB69-R	GCAGGTCGACGGATCCCTATGGTGTGTTGGGCCATGAT	Bam HI
	BD-MaMYB69-A-R	GCAGGTCGACGGATCCCTAGCCCATCCGCAGCAGCTTCT
	BD-MaMYB69-B-R	GCAGGTCGACGGATCCCTATAGGCTGCTCGTGAATCCAC
	BD-MaMYB69-C-R	GCAGGTCGACGGATCCCTAGTTCAGATTTGGAGTGGGATTG
	BD-MaMYB69-D-R	GCAGGTCGACGGATCCCTAAAGGCTCGAGGCCATCGGC
	BD-MaMYB69-E-R	GCAGGTCGACGGATCCCTAAGAATCCGAGGTTGGGAGAC
	BD-MaMYB69-F-R	GCAGGTCGACGGATCCCTACAGATTCGCGTCCCATGCCTC
	BD-MaMYB151-F	CATGGAGGCCGAATTCATGGCTCCGAATGAGCTAAAGC	Eco RI
	BD-MaMYB151-R	GCAGGTCGACGGATCCCTATGTTGCTCCAACACCTAGG	Bam HI
	BD-MaMYB177-F	CATGGAGGCCGAATTCATGGGGCACCAACCGCAGAAATC	Eco RI
	BD-MaMYB177-R	GCAGGTCGACGGATCCCTAAACTCCAACACCCATGAAATC	Bam HI
	BD-MaERF55-F	CATGGAGGCCGAATTCATGGCGACAGCTATGGATGTG	Eco RI
	BD-MaERF55-R	GCAGGTCGACGGATCCCTAATCCGAGGAGAGAACGGAA	Bam HI
	AD-MaMYB69-F	CCATGGAGGCCAGTGAATTCATGGGGAGGTCACCATGCTGCG	Eco RI
	AD-MaMYB69-R	TGCAGCTCGAGCTCGATGCTATGGTGTGTTGGGCCATGATG	Bam HI
	AD-MaERF55-F	CCATGGAGGCCAGTGAATTCATGGCGACAGCTATGGATGTG	Eco RI
	AD-MaERF55-R	TGCAGCTCGAGCTCGATGCTAATCCGAGGAGAGAACGGAA	Bam HI
Dual-luciferase expression assay	pBD-62SK-MaMYB69-F	CAGTTGACTGTATCGACGCGGCCGCTCATGGGGAGGTCACCATGCTGCG	Not I
	pBD-62SK-MaMYB69-R	ATAAGCTTGATATCGAATTCCTGCAGCCTATGGTGTGTTGGGCCATGATG	Pst I
	pBD-62SK-MaMYB151-F	CAGTTGACTGTATCGACGCGGCCGCTCATGGCTCCGAATGAGCTAAAGCTC	Not I
	pBD-62SK-MaMYB151-R	ATAAGCTTGATATCGAATTCCTGCAGCCTATGTTGCTCCAACACCTAGGA	Pst I
	pBD-62SK-MaMYB177-F	CAGTTGACTGTATCGACGCGGCCGCTCATGGGGCACCAACCGCAGAAATC	Not I
	pBD-62SK-MaMYB177-R	ATAAGCTTGATATCGAATTCCTGCAGCCTAAACTCCAACACCCATGAAATC	Pst I
	35S-MaMYB69-F	CTAGAACTAGTGGATCCCCCATGGGGAGGTCACCATGCTGCG	Sma I
	35S-MaMYB69-R	ATATCGAATTCCTGCAGCCCCTATGGTGTGTTGGGCCATGATG
	35S-MaERF55-F	CTAGAACTAGTGGATCCCCCATGGCGACAGCTATGGATGTG
	35S-MaERF55-R	ATATCGAATTCCTGCAGCCCCTAATCCGAGGAGAGAACGGAA
	35S-MabZIP5-F	CTAGAACTAGTGGATCCCCCATGGGAGGAGGAGCGGATGG
	35S-MabZIP5-R	ATATCGAATTCCTGCAGCCCTCACCATGGACCCGTTTGTGT
	MaPE-0800-F	CGCGGTGGAGATCGAATTCCAGGAGGGACCATCAGAATCTAGATTC	Nco I
	MaPE-0800-R	GTTTTTGGCGTCTTCCATGCTGCTTTCGGGTCAGGTCAC
	MaPL1-0800-F	CGCGGTGGAGATCGAATTCCCAAGTTGTAGTGCATGATAAAGAAAG
	MaPL1-0800-R	GTTTTTGGCGTCTTCCATTTTTGTTCTCCGGTAAGTTGAGAG
	MaGAL-0800-F	CGCGGTGGAGATCGAATTCCATCAGTTTCTCTTGTTTCTTTGATG
	MaGAL-0800-R	GTTTTTGGCGTCTTCCATAGGCTCGAGGCCCTTGGTGGCCG
	MaPG3-0800-F	CGCGGTGGAGATCGAATTCCCCCAGATGGAGTGGATTACCTAGAG
	MaPG3-0800-R	GTTTTTGGCGTCTTCCATCGTTATCAGCTATGATCTCCTCAG
	MaMYB69-0800-F	CGCGGTGGAGATCGAATTCCGTTGACGGTAAGGAAGACCATGTTTG
	MaMYB69-0800-R	GTTTTTGGCGTCTTCCATCGATCCTTCCTCCAACCTACAAAAAG
	MaACS1-0800-F	CGCGGTGGAGATCGAATTCCGGTTTCACGGATCCGACGATGGCA
	MaACS1-0800-R	GTTTTTGGCGTCTTCCATGTGACCCGTTATCTCAGGTACGTA
	MaACO1-0800-F	CGCGGTGGAGATCGAATTCCGAAGCAAAGCCATTCTTTCCATAT
	MaACO1-0800-R	GTTTTTGGCGTCTTCCATGACACGCTCTTTCTTCCCTGATTG
EMSA assay	GST-MaMYB69-F	TTCCAGGGGCCCCTGGGATCCATGGGGAGGTCACCATGCTGC	Bam HI
	GST-MaMYB69-R	GATGCGGCCGCTCGAGTCGACCTATGGTGTGTTGGGCCATGATG	Sal I
	GST-MabZIP5-F	TTCCAGGGGCCCCTGGGATCCATGGGAGGAGGAGCGGATGG	Bam HI
	GST-MabZIP5-R	GATGCGGCCGCTCGAGTCGACTCACCATGGACCCGTTTGTGTCC	Sal I
	MaPE-probe-F	GTGTCGATGGTGAAGTGTTTGGAGAAGTAGGAGCGGCAGC
	MaPE-probe-R	GCTGCCGCTCCTACTTCTCCAAACACTTCACCATCGACAC
	MaPE-mutant-probe-F	GTGTCAAAAAAGAAGTGTTTGGAGAAGTAGGAGCGGCAGC
	MaPE-mutant-probe-R	GCTGCCGCTCCTACTTCTCCAAACACTTCTTTTTTGACAC
	MaPL1-probe-F	TCCTGCATCTTGGACGAGTTTGGTGTACCCAAAGAGGACG
	MaPL1-probe-R	CGTCCTCTTTGGGTACACCAAACTCGTCCAAGATGCAGGA
	MaPL1-mutant-probe-F	TCCTGCATCTTGGACGAGAAAAAAGTACCCAAAGAGGACG
	MaPL1-mutant-probe-R	CGTCCTCTTTGGGTACTTTTTTCTCGTCCAAGATGCAGGA
	MaGAL-probe-F	GTAGGGAGACCAAATTGCTTGTGTGTGTTTGGTAGATAAA
	MaGAL-probe-R	TTTATCTACCAAACACACACAAGCAATTTGGTCTCCCTAC
	MaGAL-mutant-probe-F	GTAGGGAGTTTTTTTTGCTTGTGTGTGAAAAAAAGATAAA
	MaGAL-mutant-probe-R	TTTATCTTTTTTTCACACACAAGCAAAAAAAACTCCCTAC
	MaPG3-probe-F	AGGCATCCAACAACTTTCTCCACCAACCTTGCTTGCATAC
	MaPG3-probe-R	GTATGCAAGCAAGGTTGGTGGAGAAAGTTGTTGGATGCCT
	MaPG3-mutant-probe-F	AGGCATCCAACAACTTTCTCCTTTTTTCTTGCTTGCATAC
	MaPG3-mutant-probe-R	GTATGCAAGCAAGAAAAAAGGAGAAAGTTGTTGGATGCCT
	MaMYB69-probe-F	AGGTGCCATGCCGCACACCTAAACCTCTTCTGCCCTTTTG
	MaMYB69-probe-R	CAAAAGGGCAGAAGAGGTTTAGGTGTGCGGCATGGCACCT
	MaMYB69-mutant-probe-F	AGGTGCCATGCCGCACTTTTTTAAAAAATCTGCCCTTTTG
	MaMYB69-mutant-probe-R	CAAAAGGGCAGATTTTTTAAAAAAGTGCGGCATGGCACCT
	MaMYB69-probe-P1-F	GAGAGAGAGAGGTGGAAGACGACGTCCCCCACCTTTGCTTCCTCGCTTGG
	MaMYB69-probe-P1-R	CCAAGCGAGGAAGCAAAGGTGGGGGACGTCGTCTTCCACCTCTCTCTCTC
	MaMYB69-probe-P2-F	CTTCCATTGTATCGCAGGCGTCTACGTAGCTTTTGGAGGCTGTCTGCATG
	MaMYB69-probe-P2-R	CATGCAGACAGCCTCCAAAAGCTACGTAGACGCCTGCGATACAATGGAAG
	MaMYB69-mutant-probe-P2-F	CTTCCATTGTATCGCAGGCGTCAAAAAAGCTTTTGGAGGCTGTCTGCATG
	MaMYB69-mutant-probe-P2-R	CATGCAGACAGCCTCCAAAAGCTTTTTTGACGCCTGCGATACAATGGAAG
	MaACO1-probe-F	ATTGCTTTCTTGTGGCCACCAACCGGAGAAAGGGAGTCTA
	MaACO1-probe-R	TAGACTCCCTTTCTCCGGTTGGTGGCCACAAGAAAGCAAT
	MaACO1-mutant-probe-F	ATTGCTTTCTTGTGGCCTTTTTTCGGAGAAAGGGAGTCTA
	MaACO1-mutant-probe-R	TAGACTCCCTTTCTCCGAAAAAAGGCCACAAGAAAGCAAT
	MaPL1-probe-bZIP5-F	GCGAGGGGAATGGTGGGAAGCTCACGTGGGAGAAACATGCGCTGCCGGCC
	MaPL1-probe-bZIP5-R	GGCCGGCAGCGCATGTTTCTCCCACGTGAGCTTCCCACCATTCCCCTCGC
	MaPL1-mutant-probe-bZIP5-F	GCGAGGGGAATGGTGGGAAGCTAAAAAAGGAGAAACATGCGCTGCCGGCC
	MaPL1-mutant-probe-bZIP5-R	GGCCGGCAGCGCATGTTTCTCCTTTTTTAGCTTCCCACCATTCCCCTCGC
Overexpression in tomato	MaMYB69-OE-F	AACACGGGGGACTTTGCAACATGGGGAGGTCACCATGCTGCG	Bsa I
	MaMYB69-OE-R	TGAAGACAGAGCTAGTTACATCATTTATCATCATCATCTTTATAATCAATGTCGTGGTCTT
Transient overexpression in banana	MaMYB69-HA-F	TTCCAGATTACGCTCCAATAATGGGGAGGTCACCATGCTGCG	Sac I
	MaMYB69-HA-R	GGAAATTCGGATCCCCAATACTATGGTGTGTTGGGCCATGATG	Kpn I
LCI assay	nLUC-MaERF55-F	ACGAGCTCGGTACCCGATGGCGACAGCTATGGATGT	Bam HI
	nLUC-MaERF55-R	GACGCGTACGAGATCTGATCCGAGGAGAGAACGGAATC	Sal I
	nLUC-MaMYB69-F	ACGAGCTCGGTACCCGATGGGGAGGTCACCATGCTG	Bam HI
	nLUC-MaMYB69-R	GACGCGTACGAGATCTGTGGTGTGTTGGGCCATGATG	Sal I
	cLUC-MaMYB69-F	GTACGCGTCCCGGGGCATGGGGAGGTCACCATGCTG	Kpn I
	cLUC-MaMYB69-R	GAACGAAAGCTCTGCAGCTATGGTGTGTTGGGCCATGAT	Sal I
Y1H assay	pJG-MabZIP5-F	AGATTATGCCTCTCCCATGGGAGGAGGAGCGGATGG	Eco RI
	pJG-MabZIP5-R	AAGAAGTCCAAAGCTTTCACCATGGACCCGTTTGTG	Xho I
	pJG-MaERF55-F	AGATTATGCCTCTCCCATGGCGACAGCTATGGATGT	Eco RI
	pJG-MaERF55-R	AAGAAGTCCAAAGCTTCTAATCCGAGGAGAGAACGGAA	Xho I
	pLacZi-MaMYB69pro-F	GATCGGAATTCGAGCTCGGTACCGTTGACGGTAAGGAAGACCATGTTTG	Kpn I
	pLacZi-MaMYB69pro-R	GAGCACATGCCTCGAGGTCGACCGATCCTTCCTCCAACCTACAAAAAG	Sal I
	pLacZi-MaPL1pro-F	GATCGGAATTCGAGCTCCAAGTTGTAGTGCATGATAAAGAAAG	Kpn I
	pLacZi-MaPL1pro-R	GAGCACATGCCTCGAGTTTTGTTCTCCGGTAAGTTGAGAG	Sal I
	pLacZi-MaGALpro-F	GATCGGAATTCGAGCTCATCAGTTTCTCTTGTTTCTTTGATG	Kpn I
	pLacZi-MaGALpro-R	GAGCACATGCCTCGAGAGGCTCGAGGCCCTTGGTGGCCG	Sal I
	pLacZi-MaPG3pro-F	GATCGGAATTCGAGCTCCCCAGATGGAGTGGATTACCTAGAG	Kpn I
	pLacZi-MaPG3pro-R	GAGCACATGCCTCGAGCGTTATCAGCTATGATCTCCTCAG	Sal I
